# Supplementary material for: Sensory Profiles Predict Symptoms of Central Sensitization in Low Back Pain: A Predictive Model Research Study
Source: J Clin Med. 2024 Aug 9;13(16):4677. doi: 10.3390/jcm13164677 (PMC11355633; doi:10.3390/jcm13164677)
Supplement: Supplementary file 1 [file jcm-13-04677-s001.zip]

Archive with 1 entries (1 files):
- jcm-3116439-supplementary.pdf
